# Supplementary material for: Rapid Development of Modified Vaccinia Virus Ankara (MVA)-Based Vaccine Candidates Against Marburg Virus Suitable for Clinical Use in Humans
Source: Vaccines (Basel). 2024 Nov 24;12(12):1316. doi: 10.3390/vaccines12121316 (PMC11680136; doi:10.3390/vaccines12121316)
Supplement: Supplementary file 1 [file vaccines-12-01316-s001.zip]

Archive with 1 entries (1 files):
- vaccines-3291505-supplementary.pdf
